# Supplementary material for: GROMOS-RONS: A Force Field for Simulations of Reactive Oxygen and Nitrogen Species
Source: J Phys Chem B. 2025 May 29;129(23):5707–19. doi: 10.1021/acs.jpcb.5c01926 (PMC12169666; doi:10.1021/acs.jpcb.5c01926)
Supplement: Supplementary file 1 [file jp5c01926_si_001.zip]

Archive with 4 entries (4 files):
- ffnonbonded_RONS_53A6.itp
- ffnonbonded_RONS_53A6_lipids.itp
- ffnonbonded_RONS_54A7.itp
- RONS.itp
