# Supplementary material for: GROMOS-RONS: A Force Field for Simulations of Reactive Oxygen and Nitrogen Species
Source: J Phys Chem B. 2025 May 29;129(23):5707–19. doi: 10.1021/acs.jpcb.5c01926 (PMC12169666; doi:10.1021/acs.jpcb.5c01926)
Supplement: Supplementary file 1 [file jp5c01926_si_001.zip › ffnonbonded_RONS_53A6.itp]

;
;  ####################################################################################################################
;  ##                                                                                                                ##
;  ##  ------------------------------------------- PLEASE READ AND CITE -------------------------------------------  ##
;  ##                                                                                                                ##
;  ##  GROMOS-RONS: A Force Field for Simulations of Reactive Oxygen and Nitrogen Species,                           ##
;  ##  Cordeiro RM (2025) J Phys Chem B, DOI 10.1021/acs.jpcb.5c01926                                                ##
;  ##                                                                                                                ##
;  ##  ------------------------------------------------------------------------------------------------------------  ##
;  ##                                                                                                                ##
;  ##  INSTRUCTIONS:                                                                                                 ##
;  ##                                                                                                                ##
;  ##  1) Force field file for RONS.                                                                                 ##
;  ##  2) To be used as an add-on file to the GROMOS 53A6 force field.                                               ##
;  ##  3) This file can be used with lipid atom types in lipids_vdw.itp, available from:                             ##
;  ##     Poger D, van Gunsteren WF & Mark AE (2010) J Comput Chem 31, 1117-1125.                                    ##
;  ##  4) Interactions with lipid atom types are specified in a separate force field file                            ##
;  ##     (ffnonbonded_RONS_53A6_lipids.itp).                                                                        ##
;  ##                                                                                                                ##
;  ####################################################################################################################
;


[ atomtypes ]
;name      mass     charge   ptype            c6            c12
   OP	  0.000      0.000     A	0.0022619536  1.7795560e-06
   OO	  0.000      0.000     A	0.0003595954  1.110822241e-07
   OQ	  0.000      0.000     A    0.0012791352  1.0000000e-06
   NQ	  0.000      0.000     A    0.0012791352  6.9555600e-07

[ nonbond_params ]
;   i     j func           c6            c12
     OP	        O  1  0.0022619536	   1.5074200e-06
     OP	       OM  1  0.0022619536	   2.4558940e-06
     OP	       OA  1  0.0022619536	   1.6368180e-06
     OP	       OE  1  0.0022619536	   1.6368180e-06
     OP	       OW  1  0.0024331696	   2.1650820e-06
     OP	        N  1  0.0023475616	   2.5919620e-06
     OP	       NT  1  0.0023475616	   3.0015000e-06
     OP	       NL  1  0.0023475616	   4.0927120e-06
     OP	       NR  1  0.0023475616	   2.4558940e-06
     OP	       NZ  1  0.0023475616	   2.8654320e-06
     OP	       NE  1  0.0023475616	   2.6466560e-06
     OP	        C  1  0.0023009528	   2.9641480e-06
     OP	      CH0  1  0.0023285376	   1.9116220e-05
     OP	      CH1  1  0.0037049240	   1.3139900e-05
     OP	      CH2  1  0.0041101352	   7.7745520e-06
     OP	      CH3  1  0.0046632580	   6.8861080e-06
     OP	      CH4  1  0.0054598880	   7.8199080e-06
     OP	     CH2r  1  0.0040730384	   7.0661980e-06
     OP	      CR1  1  0.0035313300	   5.1865920e-06
     OP	       HC  1  0.0004375520	   1.6408200e-07
     OP	        H  1  0.0000000000	   0.0000000e+00
     OP	      DUM  1  0.0000000000	   0.0000000e+00
     OP	        S  1  0.0047521952	   4.8237440e-06
     OP	     CU1+  1  0.0009726020	   3.0015000e-07
     OP	     CU2+  1  0.0009726020	   5.4573940e-07
     OP	       FE  1  0.0000000000	   0.0000000e+00
     OP	     ZN2+  1  0.0009726020	   1.2961144e-07
     OP	     MG2+  1  0.0003842848	   7.7878920e-08
     OP	     CA2+  1  0.0015076520	   9.4140380e-07
     OP	        P  1  0.0057737840	   6.2844740e-06
     OP	       AR  1  0.0037643740	   4.1860920e-06
     OP	        F  1  0.0016322592	   1.6368180e-06
     OP	       CL  1  0.0044525672	   5.2172740e-06
     OP	       BR  1  0.0079092280	   1.0794728e-05
     OP	     CMet  1  0.0044806276	   5.8696000e-06
     OP	     OMet  1  0.0022619536	   2.0343500e-06
     OP	      NA+  1  0.0004037368	   1.9343000e-07
     OP	      CL-  1  0.0055883000	   1.3793560e-05
     OP	     CChl  1  0.0024394475	   2.6893440e-06
     OP	    CLChl  1  0.0043346660	   4.9492734e-06
     OP	     HChl  1  0.0002920184	   8.7475716e-08
     OP	    SDmso  1  0.0048877412	   6.1852244e-06
     OP	    CDmso  1  0.0046632580	   6.8861080e-06
     OP	    ODmso  1  0.0022663291	   1.5007500e-06
     OP	     CCl4  1  0.0024394475	   3.6775712e-06
     OP	    CLCl4  1  0.0041472796	   4.7666488e-06
     OP	     FTFE  1  0.0016322592	   1.3340000e-06
     OP	     CTFE  1  0.0023009528	   2.4505580e-06
     OP	    CHTFE  1  0.0040088324	   6.7727180e-06
     OP	     OTFE  1  0.0022619536	   1.6368180e-06
     OP	    CUrea  1  0.0033247294	   4.9176576e-06
     OP	    OUrea  1  0.0023123672	   1.6820406e-06
     OP	    NUrea  1  0.0027538667	   2.6515918e-06
     OP	       SI  1  0.0057737840	   6.2844740e-06
     OO	        O  1  0.0009018803	   3.3329000e-07
     OO	       OM  1  0.0009018803	   2.8699602e-07
     OO	       OA  1  0.0009018803	   3.6661900e-07
     OO	       OE  1  0.0009018803	   3.6661900e-07
     OO	       OW  1  0.0009701471	   5.4092967e-07
     OO	        N  1  0.0009360137	   5.0760067e-07
     OO	       NT  1  0.0009360137	   5.0760067e-07
     OO	       NL  1  0.0009360137	   5.0760067e-07
     OO	       NR  1  0.0009360137	   5.0760067e-07
     OO	       NZ  1  0.0009360137	   5.0760067e-07
     OO	       NE  1  0.0009360137	   5.0760067e-07
     OO	        C  1  0.0009174299	   7.4057038e-07
     OO	      CH0  1  0.0009284285	   4.7760457e-06
     OO	      CH1  1  0.0014772177	   3.2829065e-06
     OO	      CH2  1  0.0016387825	   1.9424141e-06
     OO	      CH3  1  0.0018593222	   1.7204430e-06
     OO	      CH4  1  0.0021769524	   1.9537460e-06
     OO	     CH2r  1  0.0016239913	   1.7654371e-06
     OO	      CR1  1  0.0014080028	   1.2958315e-06
     OO	       HC  1  0.0001744596	   4.0994670e-08
     OO	        H  1  0.0000000000	   0.0000000e+00
     OO	      DUM  1  0.0000000000	   0.0000000e+00
     OO	        S  1  0.0018947830	   1.2051766e-06
     OO	     CU1+  1  0.0003877934	   2.3860231e-08
     OO	     CU2+  1  0.0003877934	   2.3860231e-08
     OO	       FE  1  0.0000000000	   0.0000000e+00
     OO	     ZN2+  1  0.0003877934	   3.2382456e-08
     OO	     MG2+  1  0.0001532210	   1.9457470e-08
     OO	     CA2+  1  0.0006011271	   2.3520275e-07
     OO	        P  1  0.0023021082	   1.5701292e-06
     OO	       AR  1  0.0015009215	   1.0458640e-06
     OO	        F  1  0.0006508102	   2.9069554e-07
     OO	       CL  1  0.0017753161	   1.3034972e-06
     OO	       BR  1  0.0031535469	   2.6969827e-06
     OO	     CMet  1  0.0017865042	   1.4664760e-06
     OO	     OMet  1  0.0009018803	   5.0826725e-07
     OO	      NA+  1  0.0001609769	   4.8327050e-08
     OO	      CL-  1  0.0022281525	   3.4462186e-06
     OO	     CChl  1  0.0009726502	   6.7191264e-07
     OO	    CLChl  1  0.0017283068	   1.2365392e-06
     OO	     HChl  1  0.0001164328	   2.1855158e-08
     OO	    SDmso  1  0.0019488275	   1.5453324e-06
     OO	    CDmso  1  0.0018593222	   1.7204430e-06
     OO	    ODmso  1  0.0009036249	   2.8891577e-07
     OO	     CCl4  1  0.0009726502	   9.1881387e-07
     OO	    CLCl4  1  0.0016535926	   1.1909118e-06
     OO	     FTFE  1  0.0006508102	   3.3329000e-07
     OO	     CTFE  1  0.0009174299	   6.1225373e-07
     OO	    CHTFE  1  0.0015983913	   1.6921133e-06
     OO	     OTFE  1  0.0009018803	   4.0894683e-07
     OO	    CUrea  1  0.0013256275	   1.2286403e-06
     OO	    OUrea  1  0.0009219811	   4.2024536e-07
     OO	    NUrea  1  0.0010980146	   6.6248053e-07
     OO	       SI  1  0.0023021082	   1.5701292e-06
     OP	       OO  1  0.0009018803	   4.4460886e-07
     OQ         O  1  0.0017009834     1.0000000e-06
     OQ        OM  1  0.0017009834     8.6110000e-07
     OQ        OA  1  0.0017009834     1.0233180e-06
     OQ        OE  1  0.0017009834     1.1000000e-06
     OQ        OW  1  0.0018297374     1.3535820e-06
     OQ         N  1  0.0017653604     1.6204620e-06
     OQ        NT  1  0.0017653604     1.8765000e-06
     OQ        NL  1  0.0017653604     2.5587120e-06
     OQ        NR  1  0.0017653604     1.5353940e-06
     OQ        NZ  1  0.0017653604     1.7914320e-06
     OQ        NE  1  0.0017653604     1.6546560e-06
     OQ         C  1  0.0017303107     2.2220000e-06
     OQ       CH0  1  0.0017510544     1.4330000e-05
     OQ       CH1  1  0.0027860935     9.8500000e-06
     OQ       CH2  1  0.0030908113     5.8280000e-06
     OQ       CH3  1  0.0035067583     5.1620000e-06
     OQ       CH4  1  0.0041058220     5.8620000e-06
     OQ      CH2r  1  0.0030629146     5.2970000e-06
     OQ       CR1  1  0.0026555513     3.8880000e-06
     OQ        HC  1  0.0003290380     1.2300000e-07
     OQ         H  1  0.0000000000     0.0000000e+00
     OQ       DUM  1  0.0000000000     0.0000000e+00
     OQ         S  1  0.0035736388     3.6160000e-06
     OQ      CU1+  1  0.0007313943     1.8765000e-07
     OQ      CU2+  1  0.0007313943     3.4118940e-07
     OQ        FE  1  0.0000000000     0.0000000e+00
     OQ      ZN2+  1  0.0007313943     8.1031440e-08
     OQ      MG2+  1  0.0002889812     4.8688920e-08
     OQ      CA2+  1  0.0011337505     5.8855380e-07
     OQ         P  1  0.0043418710     3.9289740e-06
     OQ        AR  1  0.0028307998     3.1380000e-06
     OQ         F  1  0.0012274548     8.7220000e-07
     OQ        CL  1  0.0033483193     3.9110000e-06
     OQ        BR  1  0.0059477195     8.0920000e-06
     OQ      CMet  1  0.0033694207     4.4000000e-06
     OQ      OMet  1  0.0017009834     1.2718500e-06
     OQ       NA+  1  0.0003036091     1.2093000e-07
     OQ       CL-  1  0.0042023875     1.0340000e-05
     OQ      CChl  1  0.0018344584     2.0160000e-06
     OQ     CLChl  1  0.0032596579     3.7101000e-06
     OQ      HChl  1  0.0002195971     6.5574000e-08
     OQ     SDmso  1  0.0036755691     4.6366000e-06
     OQ     CDmso  1  0.0035067583     5.1620000e-06
     OQ     ODmso  1  0.0017042738     8.6686000e-07
     OQ      CCl4  1  0.0018344584     2.7568000e-06
     OQ     CLCl4  1  0.0031187438     3.5732000e-06
     OQ      FTFE  1  0.0012274548     1.0000000e-06
     OQ      CTFE  1  0.0017303107     1.8370000e-06
     OQ     CHTFE  1  0.0030146319     5.0770000e-06
     OQ      OTFE  1  0.0017009834     1.2270000e-06
     OQ     CUrea  1  0.0025001881     3.6864000e-06
     OQ     OUrea  1  0.0017388943     1.2609000e-06
     OQ     NUrea  1  0.0020709008     1.6577418e-06
     OQ        SI  1  0.0043418710     3.9289740e-06
     OQ        OP  1  0.0017009834     2.3798560e-06
     OQ        OO  1  0.0006782117     3.3329000e-07
     NQ         O  1  0.0017009834     9.4242000e-07
     NQ        OM  1  0.0017009834     1.5353940e-06
     NQ        OA  1  0.0017009834     1.0233180e-06
     NQ        OE  1  0.0017009834     1.0233180e-06
     NQ        OW  1  0.0018297374     1.3535820e-06
     NQ         N  1  0.0017653604     1.6204620e-06
     NQ        NT  1  0.0017653604     1.8765000e-06
     NQ        NL  1  0.0017653604     2.5587120e-06
     NQ        NR  1  0.0017653604     1.5353940e-06
     NQ        NZ  1  0.0017653604     1.7914320e-06
     NQ        NE  1  0.0017653604     1.6546560e-06
     NQ         C  1  0.0017303107     2.2220000e-06
     NQ       CH0  1  0.0017510544     1.4330000e-05
     NQ       CH1  1  0.0027860935     9.8500000e-06
     NQ       CH2  1  0.0030908113     5.8280000e-06
     NQ       CH3  1  0.0035067583     5.1620000e-06
     NQ       CH4  1  0.0041058220     5.8620000e-06
     NQ      CH2r  1  0.0030629146     5.2970000e-06
     NQ       CR1  1  0.0026555513     3.8880000e-06
     NQ        HC  1  0.0003290380     1.2300000e-07
     NQ         H  1  0.0000000000     0.0000000e+00
     NQ       DUM  1  0.0000000000     0.0000000e+00
     NQ         S  1  0.0035736388     3.6160000e-06
     NQ      CU1+  1  0.0007313943     1.8765000e-07
     NQ      CU2+  1  0.0007313943     3.4118940e-07
     NQ        FE  1  0.0000000000     0.0000000e+00
     NQ      ZN2+  1  0.0007313943     8.1031440e-08
     NQ      MG2+  1  0.0002889812     4.8688920e-08
     NQ      CA2+  1  0.0011337505     5.8855380e-07
     NQ         P  1  0.0043418710     3.9289740e-06
     NQ        AR  1  0.0028307998     3.1380000e-06
     NQ         F  1  0.0012274548     1.0233180e-06
     NQ        CL  1  0.0033483193     3.2617740e-06
     NQ        BR  1  0.0059477195     6.7487280e-06
     NQ      CMet  1  0.0033694207     4.4000000e-06
     NQ      OMet  1  0.0017009834     1.2718500e-06
     NQ       NA+  1  0.0003036091     1.2093000e-07
     NQ       CL-  1  0.0042023875     8.6235600e-06
     NQ      CChl  1  0.0018344584     2.0160000e-06
     NQ     CLChl  1  0.0032596579     3.7101000e-06
     NQ      HChl  1  0.0002195971     6.5574000e-08
     NQ     SDmso  1  0.0036755691     4.6366000e-06
     NQ     CDmso  1  0.0035067583     5.1620000e-06
     NQ     ODmso  1  0.0017042738     9.3825000e-07
     NQ      CCl4  1  0.0018344584     2.7568000e-06
     NQ     CLCl4  1  0.0031187438     3.5732000e-06
     NQ      FTFE  1  0.0012274548     8.3400000e-07
     NQ      CTFE  1  0.0017303107     1.8370000e-06
     NQ     CHTFE  1  0.0030146319     5.0770000e-06
     NQ      OTFE  1  0.0017009834     1.0233180e-06
     NQ     CUrea  1  0.0025001881     3.6864000e-06
     NQ     OUrea  1  0.0017388943     1.0515906e-06
     NQ     NUrea  1  0.0020709008     1.6577418e-06
     NQ        SI  1  0.0043418710     3.9289740e-06
     NQ        OP  1  0.0017009834     1.1125560e-06
     NQ        OO  1  0.0006782117     3.3329000e-07
     NQ        OQ  1  0.0012791352     6.9555600e-07

[ pairtypes ]
; i    j func          c6           c12
     OQ        OP  1  0.0017009834     1.1125560e-06
     NQ         H  1  0.0000000000     0.0000000e+00
