# Supplementary material for: GROMOS-RONS: A Force Field for Simulations of Reactive Oxygen and Nitrogen Species
Source: J Phys Chem B. 2025 May 29;129(23):5707–19. doi: 10.1021/acs.jpcb.5c01926 (PMC12169666; doi:10.1021/acs.jpcb.5c01926)
Supplement: Supplementary file 1 [file jp5c01926_si_001.zip › ffnonbonded_RONS_53A6_lipids.itp]

;
;  ####################################################################################################################
;  ##                                                                                                                ##
;  ##  ------------------------------------------- PLEASE READ AND CITE -------------------------------------------  ##
;  ##                                                                                                                ##
;  ##  GROMOS-RONS: A Force Field for Simulations of Reactive Oxygen and Nitrogen Species,                           ##
;  ##  Cordeiro RM (2025) J Phys Chem B, DOI 10.1021/acs.jpcb.5c01926                                                ##
;  ##                                                                                                                ##
;  ##  ------------------------------------------------------------------------------------------------------------  ##
;  ##                                                                                                                ##
;  ##  INSTRUCTIONS:                                                                                                 ##
;  ##                                                                                                                ##
;  ##  1) Force field file for interactions between RONS and lipid atom types.                                       ##
;  ##  2) To be used as an add-on file to the GROMOS 53A6 force field.                                               ##
;  ##  3) To be used with lipid atom types in lipids_vdw.itp, available from:                                        ##
;  ##     Poger D, van Gunsteren WF & Mark AE (2010) J Comput Chem 31, 1117-1125.                                    ##
;  ##                                                                                                                ##
;  ####################################################################################################################
;


[ nonbond_params ]
;   i     j func           c6            c12
     OP	      OML  1  0.0022619536	   2.4558940e-06
     OP	     CH3L  1  0.0046632580	   6.8861080e-06 				
     OO	      OML  1  0.0009018803	   2.86996019e-07
     OO	     CH3L  1  0.0018593222	   1.72044298e-06
     OQ       OML  1  0.0017009834     8.6110000e-07
     OQ      CH3L  1  0.0035067583     5.1620000e-06
     NQ       OML  1  0.0017009834     1.5353940e-06
     NQ      CH3L  1  0.0035067583     5.1620000e-06
