# Supplementary material for: GROMOS-RONS: A Force Field for Simulations of Reactive Oxygen and Nitrogen Species
Source: J Phys Chem B. 2025 May 29;129(23):5707–19. doi: 10.1021/acs.jpcb.5c01926 (PMC12169666; doi:10.1021/acs.jpcb.5c01926)
Supplement: Supplementary file 1 [file jp5c01926_si_001.zip › RONS.itp]

;
;  ####################################################################################################################
;  ##                                                                                                                ##
;  ##  ------------------------------------------- PLEASE READ AND CITE -------------------------------------------  ##
;  ##                                                                                                                ##
;  ##  GROMOS-RONS: A Force Field for Simulations of Reactive Oxygen and Nitrogen Species,                           ##
;  ##  Cordeiro RM (2025) J Phys Chem B, DOI 10.1021/acs.jpcb.5c01926                                                ##
;  ##                                                                                                                ##
;  ##  ------------------------------------------------------------------------------------------------------------  ##
;  ##                                                                                                                ##
;  ##  INSTRUCTIONS:                                                                                                 ##
;  ##                                                                                                                ##
;  ##  1) Molecular topology file for RONS.                                                                          ##
;  ##  2) To be used with the GROMOS 53A6 or 54A7 force field versions and the add-on force field files for RONS     ##
;  ##     (ffnonbonded_RONS_53A6.itp or ffnonbonded_RONS_54A7.itp, respectively).                                    ##
;  ##  3) ATTENTION: bond stretching constants have not been validated. USE CONSTRAINTS!                             ##
;  ##                                                                                                                ##
;  ####################################################################################################################
;
;  List of RONS:
;  
;  Hydrogen peroxide (HOOH)
;  Molecular oxygen (O2)
;  Hydroperoxyl radical (HOO)
;  Hydroxyl radical (HO)
;  Ozone (O3)
;  Dinitrogen tetroxide (N2O4)
;  Nitrogen dioxide (NO2)
;  Nitric oxide (NO)
;  Peroxynitrous acid (XPNH)
;  Nitric acid (HNO3)
;  Nitrous acid (HONO)
;  Nitrate anion (NO3n)
;  Nitrite anion (NO2n)
;  Superoxide radical anion (OOn)
;  Peroxynitrite anion (XPNn)


[ moleculetype ]
; Name   nrexcl
HOOH     3

[ atoms ]
;  nr  type  resnr  resid  atom  cgnr  charge    mass
    1    OP    1    HOOH     O1    1   -0.42    15.9994 
    2     H    1    HOOH     H2    1    0.42     1.0080
    3    OP    1    HOOH     O3    2   -0.42    15.9994 
    4     H    1    HOOH     H4    2    0.42     1.0080
	
[ bonds ]
;  ai   aj  funct   c0         c1
    1    2    2   0.0981   2.3064e+07
    1    3    2   0.1443   6.4702e+06
    3    4    2   0.0981   2.3064e+07
	
[ exclusions ]
;  ai    aj
    2    4
	
[ angles ]
;  ai   aj   ak  funct   angle     fc
    2    1    3    2    100.36   524.48
    1    3    4    2    100.36   524.48
	
[ dihedrals ]
;  ai   aj   ak   al   funct         c0          c1          c2         c3         c4         c5
    2    1    3    4    3    1.99544235   -10.72695    15.22612   -2.24420    0.25839    0.00000   


[ moleculetype ]
; Name   nrexcl
O2       3

[ atoms ]
;  nr  type  resnr  resid  atom  cgnr  charge    mass
    1    OO    1    O2       O1    1    0       15.9994 
    2    OO    1    O2       O2    2    0       15.9994 
	
[ bonds ]
;  ai   aj  funct   c0         c1 
    1    2    2   0.1210   1.6600e+07 


[ moleculetype ]
; Name   nrexcl
HOO      3

[ atoms ]
;  nr  type  resnr  resid  atom  cgnr  charge    mass
    1    OP    1    HOO      O1    1   -0.293    15.9994 
    2     H    1    HOO      H2    1    0.463     1.0080
    3     O    1    HOO      O3    1   -0.17     15.9994 
	
[ bonds ]
;  ai   aj  funct   c0         c1
    1    2    2   0.0981   2.3064e+07
    1    3    2   0.1332   6.4702e+06
	
[ angles ]
;  ai   aj   ak  funct   angle     fc
    2    1    3    2    105.08   524.48


[ moleculetype ]
; Name   nrexcl
HO       3

[ atoms ]
;  nr  type  resnr  resid  atom  cgnr  charge    mass
    1    OP    1    HO       O1    1   -0.436    15.9994 
    2     H    1    HO       H2    1    0.436     1.0080
	
[ bonds ]
;  ai   aj  funct   c0         c1
    1    2    2   0.0981   2.3064e+07


[ moleculetype ]
; Name   nrexcl
O3       3

[ atoms ]
;  nr  type  resnr  resid  atom  cgnr  charge    mass
    1    OQ    1    O3       O1    1   -0.137    15.9994  
    2    OQ    1    O3       O2    1    0.274    15.9994
    3    OQ    1    O3       O3    1   -0.137    15.9994
	
[ bonds ]
;  ai   aj  funct   c0         c1   
    1    2    2   0.1264   1.6600e+07
    2    3    2   0.1264   1.6600e+07
	
[ angles ]
;  ai   aj   ak  funct   angle     fc
    1    2    3    2    117.92   610.00


[ moleculetype ]
; Name   nrexcl
N2O4      3

[ atoms ]
;  nr  type  resnr  resid  atom  cgnr  charge    mass
    1    OQ    1    N2O4     O1    1   -0.292    15.9994  
    2    NQ    1    N2O4     N2    1    0.584    14.0067
    3    OQ    1    N2O4     O3    1   -0.292    15.9994
    4    OQ    1    N2O4     O4    2   -0.292    15.9994  
    5    NQ    1    N2O4     N5    2    0.584    14.0067
    6    OQ    1    N2O4     O6    2   -0.292    15.9994
	
[ bonds ]
;  ai   aj  funct   c0         c1   
    1    2    2   0.1196   1.6600e+07
    2    3    2   0.1196   1.6600e+07
    4    5    2   0.1196   1.6600e+07
    5    6    2   0.1196   1.6600e+07
    2    5    2   0.1783   5.9400e+06

[ exclusions ]
;  ai    aj
     1      4
     1      6
     3      4
     3      6
	
[ angles ]
;  ai   aj   ak  funct   angle     fc
    1    2    3    2    134.72  1866.89
    4    5    6    2    134.72  1866.89
    1    2    5    2    112.64   530.00
    3    2    5    2    112.64   530.00
    2    5    4    2    112.64   530.00
    2    5    6    2    112.64   530.00

[ dihedrals ]
;  ai   aj   ak   al   funct         c0          c1          c2         c3         c4         c5
    1    2    5    4    3    27.878   0   -27.878   0.00000    0.00000    0.00000

[ dihedrals ]
;  ai   aj   ak   al  funct   angle     fc
    2    5    1    3    2      0.00   502.08
    5    2    4    6    2      0.00   502.08


[ moleculetype ]
; Name   nrexcl
NO2      3

[ atoms ]
;  nr  type  resnr  resid  atom  cgnr  charge    mass
    1    OQ    1    NO2      O1    1   -0.189    15.9994  
    2    NQ    1    NO2      N2    1    0.378    14.0067
    3    OQ    1    NO2      O3    1   -0.189    15.9994
	
[ bonds ]
;  ai   aj  funct   c0         c1   
    1    2    2   0.1199   1.6600e+07
    2    3    2   0.1199   1.6600e+07
	
[ angles ]
;  ai   aj   ak  funct   angle     fc
    1    2    3    2    133.89  1866.89


[ moleculetype ]
; Name   nrexcl
NO       3

[ atoms ]
;  nr  type  resnr  resid  atom  cgnr  charge    mass
    1    OO    1    NO       O1    1     0.02       15.9994 
    2    NQ    1    NO       N2    2    -0.02       14.0067

[ bonds ]
;  ai   aj  funct   c0         c1 
    1    2    2   0.1151   3.6239e+07


[ moleculetype ]
; Name   nrexcl
XPNH     3

[ atoms ]
;  nr  type  resnr  resid  atom  cgnr  charge    mass
    1    OP    1    XPNH     O1    1   -0.407    15.9994   
    2     H    1    XPNH     H2    1    0.449     1.0080
    3    OQ    1    XPNH     O3    1   -0.014    15.9994 
    4    NQ    1    XPNH     N4    1    0.098    14.0067
    5    OQ    1    XPNH     O5    1   -0.126    15.9994

[ bonds ]
;  ai   aj  funct   c0         c1   
    1    2    2   0.0984   2.1245e+07
    1    3    2   0.1444   6.4543e+06
    3    4    2   0.1453   8.1800e+06
    4    5    2   0.1194   1.6600e+07

[ pairs ]
    1    5    1
    2    4    1
	
[ angles ]
;  ai   aj   ak  funct   angle     fc
    2    1    3    2    100.57   524.48
    1    3    4    2    104.70   640.00
    3    4    5    2    111.20  1269.51
	
[ dihedrals ]
;  ai    aj    ak    al funct   phi0     cp     mult
    2    1    3    4    1    0.0    0.691523    1
    2    1    3    4    1    0.0    3.90789     2
    2    1    3    4    1    0.0   -1.2377      3
    2    1    3    4    1    0.0   -0.606849    4
    1    3    4    5    1    0.0  -15.2364      1
    1    3    4    5    1    0.0  -26.4524      2


[ moleculetype ]
; Name   nrexcl
HNO3     3

[ atoms ]
;  nr  type  resnr  resid  atom  cgnr  charge    mass
    1     H    1    HNO3     H1    1    0.497    1.0080
    2    OP    1    HNO3     O2    1   -0.571   15.9994  
    3    NQ    1    HNO3     N3    1    0.964   14.0067
    4    OQ    1    HNO3     O4    1   -0.445   15.9994
    5    OQ    1    HNO3     O5    1   -0.445   15.9994

[ bonds ]
;  ai   aj  funct   c0         c1   
    1    2    2   0.0961   2.3115e+07
    2    3    2   0.1405   4.9388e+06
    3    4    2   0.1204   1.7027e+07
    3    5    2   0.1204   1.7027e+07

[ exclusions ]
;  ai    aj
    1    4
    1    5
	
[ angles ]
;  ai   aj   ak  funct   angle     fc
    1    2    3    2    102.22   556.51
    2    3    4    2    114.90  2072.32
    2    3    5    2    114.90  2072.32
    4    3    5    2    130.22  3772.45

[ dihedrals ]
;  ai   aj   ak   al   funct         c0          c1          c2         c3         c4         c5
    1    2    3    4    3    32.758724    0.00000   -32.758724    0.00000    0.00000    0.00000

[ dihedrals ]
;  ai   aj   ak   al  funct   angle     fc
    3    4    5    2    2      0.00   502.08


[ moleculetype ]
; Name   nrexcl
HONO     3

[ atoms ]
;  nr  type  resnr  resid  atom  cgnr  charge    mass   
    1     H    1    HONO     H1    1    0.399     1.0080
    2    OP    1    HONO     O2    1   -0.371    15.9994 
    3    NQ    1    HONO     N3    1    0.093    14.0067
    4    OQ    1    HONO     O4    1   -0.121    15.9994

[ bonds ]
;  ai   aj  funct   c0         c1   
    1    2    2   0.0985   2.2595e+07
    2    3    2   0.1404   5.4391e+06
    3    4    2   0.1201   2.6154e+07

[ exclusions ]
;  ai    aj
    1    4
	
[ angles ]
;  ai   aj   ak  funct   angle     fc
    1    2    3    2    102.98   571.74
    2    3    4    2    111.58  1702.65
	
[ dihedrals ]
;  ai   aj   ak   al   funct         c0          c1          c2         c3         c4         c5
    1    2    3    4    3    38.651923   -5.895607  -37.873698   5.117382    0.00000    0.00000


[ moleculetype ]
; Name   nrexcl
NO3n     3

[ atoms ]
;  nr  type  resnr  resid  atom  cgnr  charge    mass
    1    OM    1    NO3n     O1    1   -0.55    15.9994  
    2    NR    1    NO3n     N2    1    0.65    14.0067
    3    OM    1    NO3n     O3    1   -0.55    15.9994
    4    OM    1    NO3n     O4    1   -0.55    15.9994
	
[ bonds ]
;  ai   aj  funct   c0         c1   
    1    2    2   0.1268   1.3662e+07
    2    3    2   0.1268   1.3662e+07
    2    4    2   0.1268   1.3662e+07
	
[ angles ]
;  ai   aj   ak  funct   angle     fc
    1    2    3    2    120.00  1172.35
    1    2    4    2    120.00  1172.35
    3    2    4    2    120.00  1172.35

[ dihedrals ]
;  ai   aj   ak   al  funct   angle     fc
    2    3    4    1    2      0.00   502.08


[ moleculetype ]
; Name   nrexcl
NO2n     3

[ atoms ]
;  nr  type  resnr  resid  atom  cgnr  charge    mass
    1    OM    1    NO2n     O1    1   -0.7     15.9994  
    2    NR    1    NO2n     N2    1    0.4     14.0067
    3    OM    1    NO2n     O3    1   -0.7     15.9994
	
[ bonds ]
;  ai   aj  funct   c0         c1   
    1    2    2   0.1254   7.7693e+06
    2    3    2   0.1254   7.7693e+06
	
[ angles ]
;  ai   aj   ak  funct   angle     fc
    1    2    3    2    116.80  1250.72


[ moleculetype ]
; Name   nrexcl
OOn       3

[ atoms ]
;  nr  type  resnr  resid  atom  cgnr  charge    mass
    1    OM    1    OOn       O1    1   -0.5    15.9994 
    2    OM    1    OOn       O2    1   -0.5    15.9994 
	
[ bonds ]
;  ai   aj  funct   c0         c1 
    1    2    2   0.1280   1.3400e+07


[ moleculetype ]
; Name   nrexcl
XPNn     3

[ atoms ]
;  nr  type  resnr  resid  atom  cgnr  charge    mass
    1    OM    1    XPNn     O1    1   -0.614    15.9994   
    2    OQ    1    XPNn     O2    1    0.013    15.9994 
    3    NQ    1    XPNn     N3    1   -0.064    14.0067
    4    OQ    1    XPNn     O4    1   -0.335    15.9994

[ bonds ]
;  ai   aj  funct   c0         c1     
    1    2    2   0.1444   6.4543e+06   
    2    3    2   0.1453   8.1800e+06   
    3    4    2   0.1194   1.6600e+07   

[ angles ]
;  ai   aj   ak  funct   angle     fc  
    1    2    3    2    115.96   740.69  
    2    3    4    2    116.80  1250.72  
	
[ dihedrals ]
;  ai    aj    ak    al funct   phi0     cp     mult
    1    2    3    4    1    0.0  -7.5          1
    1    2    3    4    1    0.0  -42.3         2
